# Supplementary material for: Paf1C regulates the Neurospora circadian clock by promoting the transcription elongation of frequency
Source: PLoS Genet. 2025 Oct 23;21(10):e1011926. doi: 10.1371/journal.pgen.1011926 (PMC12611138; doi:10.1371/journal.pgen.1011926)
Supplement: S1 Data — (XLSX) [file pgen.1011926.s007.xlsx]

## Sheet: Figure1 
1B		period(h)
	WT	22.13	21.95	21.89
	rtf-1KO	20.37	20.58	20.64
	paf-1KO	18.79	18.97	18.25
	ctr-9KO	18.66	18.85	18.7
	cdc-73KO	21.64	21.84	21.78
	leo-1KO	21.69	21.8	21.95
1C	WT			paf-1KO						WT			ctr-9KO						WT			rtf-1KO
0	1	1	1	0.808042	0.756461	0.848452			0	1	1	1	1.00347	1.12726	1.04406			0	1	1	1	1.13224	1.17469	1.16747
4	0.566825	0.686721	0.656773	0.367802	0.393408	0.412006			4	0.665336	0.617462	0.711799	0.688389	0.806245	0.746317			4	0.647041	0.650357	0.649759	0.783955	0.816439	0.821697
8	0.336827	0.374526	0.340566	0.180558	0.201717	0.221153			8	0.348388	0.307825	0.367096	0.320086	0.268587	0.349737			8	0.325204	0.317857	0.323941	0.407856	0.494974	0.479775
12	0.260966	0.24988	0.270314	0.180505	0.15566	0.181237			12	0.27185	0.229839	0.264404	0.207007	0.14791	0.263059			12	0.237009	0.359846	0.320998	0.300095	0.307428	0.361761
16	0.314857	0.340342	0.297599	0.207834	0.250467	0.248561			14	0.313102	0.232211	0.303656	0.265414	0.220034	0.305624			16	0.491159	0.545464	0.536412	0.62042	0.578381	0.4744
20	0.448829	0.500206	0.519518	0.220718	0.251739	0.285617			16	0.454976	0.412153	0.483064	0.279568	0.198809	0.267788			20	0.733754	0.706348	0.755051	0.669591	0.605441	0.531516
24	0.412984	0.45316	0.417157	0.198118	0.213355	0.245736			20	0.585259	0.551579	0.614819	0.333505	0.437303	0.472504			24	0.612414	0.592133	0.606873	0.668029	0.701779	0.795009
28	0.370956	0.402397	0.371563	0.131901	0.160453	0.165177			24	0.52288	0.481775	0.569787	0.310963	0.229907	0.369335			28	0.325351	0.281453	0.318502	0.274514	0.39221	0.376441
32	0.254057	0.297321	0.291259	0.170738	0.142087	0.166412			28	0.349982	0.316827	0.369304	0.203774	0.250701	0.269238			32	0.34173	0.361061	0.358795	0.314742	0.364389	0.418432
36	0.383512	0.421257	0.370338	0.17719	0.214606	0.22599			32	0.31479	0.267036	0.344413	0.214826	0.174344	0.244085			36	0.420444	0.368434	0.412539	0.381211	0.33626	0.430301
40	0.391404	0.436542	0.413985	0.254965	0.279913	0.288539			34	0.316499	0.426435	0.413567	0.214059	0.164023	0.253641			40	0.533685	0.555527	0.569606	0.46255	0.495378	0.521533
44	0.405615	0.476985	0.427689	0.221126	0.19741	0.243268			38	0.579984	0.632745	0.649964	0.214029	0.290075	0.33905			44	0.400823	0.381295	0.426059	0.542158	0.492321	0.612745
48	0.276786	0.30628	0.290024	0.187665	0.171831	0.211248			40	0.420595	0.461927	0.492161	0.291689	0.350208	0.365547			48	0.398519	0.371455	0.400087	0.442924	0.491331	0.483988
									48	0.382461	0.352219	0.41244	0.324142	0.338921	0.375691
1D	WT			paf-1KO						WT			ctr-9KO						WT			rtf-1KO
0	1	1	1	0.771027	0.659928	0.728451			0	1	1	1	0.738483	0.735665	0.687024			0	1	1	1	1.23997	1.4166	1.21177
4	0.362119	0.34417	0.347123	0.276109	0.294815	0.304337			4	0.375511	0.417546	0.411024	0.369887	0.327559	0.352141			4	0.414426	0.415427	0.413653	0.442436	0.545026	0.578562
8	0.299254	0.330266	0.315222	0.249851	0.223084	0.246121			8	0.408309	0.48495	0.452145	0.386702	0.394666	0.400203			8	0.367239	0.371089	0.397124	0.395831	0.684167	0.569854
12	0.551598	0.476742	0.526552	0.213824	0.269565	0.226506			12	0.506171	0.464959	0.491113	0.493392	0.561907	0.51023			12	0.589618	0.560866	0.604236	0.632493	0.690123	0.711237
14	0.665621	0.620122	0.705751	0.404733	0.380332	0.414215			14	0.798094	0.751258	0.762152	0.589151	0.649436	0.677412			14	1.17209	0.883856	1.05624	1.12457	0.819815	0.912363
16	0.761714	0.708737	0.735154	0.497042	0.598473	0.560013			16	0.795251	0.815025	0.837125	0.691857	0.652947	0.728902			16	1.0133	0.97722	0.986462	0.985532	1.17392	0.975017
20	0.455194	0.435901	0.426274	0.343628	0.358904	0.374521			20	0.819319	0.763285	0.767413	0.686982	0.630781	0.690102			20	0.621868	0.433651	0.586523	0.53737	0.644738	0.565413
24	0.352507	0.36062	0.37341	0.290431	0.246103	0.283822			24	0.509471	0.473386	0.473622	0.351302	0.268387	0.332595			24	0.381586	0.337644	0.395126	0.360445	0.554775	0.485632
28	0.431438	0.419638	0.445403	0.244267	0.222484	0.240812			28	0.442901	0.390859	0.435215	0.357729	0.305392	0.340136			28	0.542417	0.551287	0.552521	0.656173	0.493047	0.552367
32	0.537717	0.592043	0.563302	0.231624	0.274784	0.302255			32	0.4501	0.38419	0.451256	0.377742	0.336816	0.365215			32	0.631291	0.65206	0.628058	0.731166	0.767819	0.780124
34	0.612348	0.651285	0.708127	0.316829	0.301826	0.336541			34	0.559949	0.522158	0.503133	0.44054	0.4506	0.478124			34	0.684833	0.668854	0.602124	0.748479	0.991016	0.898741
36	0.587208	0.58475	0.610262	0.535014	0.493907	0.532116			36	0.582586	0.540489	0.569854	0.451231	0.397704	0.435215			36	0.591045	0.605392	0.683019	0.807852	0.972856	0.752137
40	0.401665	0.389033	0.411526	0.385965	0.401198	0.403235			40	0.621451	0.635092	0.687202	0.461132	0.4343	0.355021			40	0.31975	0.480652	0.436258	0.836531	0.956149	0.703625
44	0.455513	0.413226	0.435756	0.308346	0.293734	0.317184			44	0.596017	0.481348	0.552154	0.44815	0.366305	0.342214			44	0.369584	0.449838	0.37635	0.468865	0.621539	0.58746
48	0.659472	0.652088	0.580724	0.337809	0.280288	0.312541			48	0.466846	0.407693	0.467541	0.327575	0.241708	0.302159			48	0.561646	0.685462	0.608554	0.76019	0.661194	0.736521

## Sheet: Figure2
2A								2B								2C
	WT			paf-1KO					WT			ctr-9KO					WT			rtf-1KO
DD10	0.0527067	0.0643891	0.0763098	0.0107923	0.0129557	0.0139949		DD10	0.073563	0.083257	0.0956315	0.0395632	0.0455267	0.0609144		DD10	0.0489201	0.0549212	0.0536323	0.0201943	0.0184924	0.0190544
DD14	0.187361	0.225785	0.191182	0.0258609	0.0312308	0.0362155		DD14	0.138398	0.168548	0.179554	0.0636524	0.0410259	0.0351225		DD14	0.0948188	0.107301	0.109809	0.0190648	0.0182584	0.0189243
DD18	0.198728	0.242716	0.186616	0.0132257	0.0132279	0.0130846		DD18	0.111037	0.169256	0.149649	0.0737216	0.0749211	0.0813026		DD18	0.062786	0.0670288	0.0655849	0.0169909	0.0166558	0.0172858
DD22	0.148533	0.12379	0.167063	0.00447236	0.00450822	0.00396677		DD22	0.0522216	0.0716065	0.0819623	0.0305595	0.0352699	0.0369241		DD22	0.0364445	0.0485328	0.044691	0.0199093	0.0202788	0.0161429
2E
-QA	period(h)				+QA		period(h)
	WT	21.6	22.04	21.83		WT	21.88	22.19	22.12
	paf-1KO	18.37	18.94	18.62		paf-1KO	18.74	19.36	19.01
	Myc-PAF-1	21.7	21.58	21.78		Myc-PAF-1	22.51	22.09	22.25
	Myc-CTR-9	18.43	18.54	18.63		Myc-CTR-9	20.12	19.89	20.33
2F					2G					2H
wt	0.157638	0.148056	0.146334		wt	0.204949	0.244843	0.194467		wt	0.241507	0.277103	0.269786
rtf-1KO	0.0986132	0.113611	0.0858495		rtf-1KO	0.175626	0.138872	0.151554		rtf-1KO	0.0240851	0.0284534	0.0361244
ctr-9KO	0.0344321	0.038186	0.0395201		ctr-9KO	0.104968	0.105315	0.106994		ctr-9KO	0.157002	0.175712	0.152984
paf-1KO	0.0416544	0.0348347	0.0439404		paf-1KO	0.0399574	0.0592045	0.0575326		paf-1KO	0.147361	0.139102	0.123042

## Sheet: Figure3
3A
	PAF-1 ChIP					RTF-1 ChIP
WT	0.162707	0.12382	0.125483		WT	0.227571	0.20362	0.189133
wc-2KO	0.0677554	0.0610137	0.0629543		wc-2KO	0.0570257	0.0719754	0.0632854
paf-1KO	0.0355701	0.0370718	0.0265124		rtf-1KO	0.0371726	0.0407009	0.0345184
3B
	orf-5					orf-middle					orf-3
WT	0.0193434	0.0160551	0.0180723		WT	0.0201816	0.0234808	0.0173401		WT	0.0186643	0.0157468	0.0157292
rtf-1KO	0.0200196	0.0212626	0.0244031		rtf-1KO	0.0254312	0.0194069	0.0219136		rtf-1KO	0.0186888	0.0215868	0.0201965
ctr-9KO	0.00974096	0.011205	0.0133119		ctr-9KO	0.0143427	0.0155101	0.0146271		ctr-9KO	0.0114534	0.0128288	0.0111188
paf-1KO	0.0144733	0.011491	0.0131281		paf-1KO	0.0151961	0.0158772	0.014972		paf-1KO	0.00980682	0.01236	0.012167
3C
	orf-5					orf-3
WT	14.2755	19.5646	15.5521		WT	17.4238	18.3267	16.3837
rtf-1KO	15.0075	17.5373	18.9751		rtf-1KO	13.5569	14.8719	16.9552
ctr-9KO	12.0207	10.419	10.8826		ctr-9KO	12.0221	9.85432	10.4113
paf-1KO	10.325	11.3626	11.4173		paf-1KO	11.0004	10.5494	9.83637
3D
	orf-5					orf-middle					orf-3
WT	0.0354016	0.0291352	0.0293596		WT	0.0383695	0.0466847	0.043598		WT	0.0492201	0.0650751	0.0484349
rtf-1KO	0.0417916	0.037559	0.0364993		rtf-1KO	0.0423558	0.0546321	0.0467437		rtf-1KO	0.0425796	0.044154	0.0495841
ctr-9KO	0.0233593	0.0247014	0.021813		ctr-9KO	0.0271715	0.023055	0.0228956		ctr-9KO	0.0257579	0.0289486	0.0273936
paf-1KO	0.0230226	0.0243088	0.0237952		paf-1KO	0.0228571	0.029249	0.0340345		paf-1KO	0.0266497	0.0232912	0.023041
3E
	orf-5					orf-middle					orf-3
WT	4.4421	4.88004	4.70083		WT	3.87592	3.95944	4.73499		WT	2.65953	2.27589	2.72922
rtf-1KO	5.35231	6.46689	5.2648		rtf-1KO	5.64143	6.1693	4.32238		rtf-1KO	2.72453	2.9136	2.57234
ctr-9KO	2.56382	2.40687	2.25776		ctr-9KO	2.93806	2.62786	1.96248		ctr-9KO	0.525134	0.788548	0.779187
paf-1KO	1.683	2.07855	2.07154		paf-1KO	1.6477	1.80114	1.65147		paf-1KO	0.514651	0.727641	0.531083
3F
	WT			paf-1KO			wc-2KO			Left
DD10	0.151795	0.150321	0.150035	0.688319	0.713582	0.601148	0.0281237	0.0187542	0.0427563
DD14	0.475495	0.562513	0.514924	1.19866	1.23097	1.02029	0.0315621	0.032323	0.0266202
DD18	0.521093	0.478918	0.428747	1.02619	1.04462	1.01357	0.0423655	0.0304521	0.0480812
DD22	0.10033	0.0876311	0.093867	0.157046	0.309853	0.341069	0.0290203	0.0384521	0.03903
	WT			rtf-1KO			wc-2KO			Right
DD10	0.140767	0.132431	0.0751126	0.0936798	0.0922171	0.0762959	0.00908652	0.0193312	0.0162527
DD14	0.385359	0.362271	0.338777	0.278243	0.287349	0.259914	0.0205256	0.0393655	0.0170566
DD18	0.241207	0.256575	0.290321	0.146416	0.154608	0.166971	0.0435755	0.030723	0.0353267
DD22	0.157183	0.166728	0.185087	0.0635446	0.0559878	0.0636018	0.0344624	0.0241237	0.0190256
3G
	WC-2 ChIP					WC-1 ChIP
WT	0.376883	0.386493	0.359981		WT	0.285482	0.260803	0.260212
rtf-1KO	0.22487	0.249862	0.216837		rtf-1KO	0.161476	0.178579	0.166163
ctr-9KO	0.485758	0.458775	0.48114		ctr-9KO	0.385142	0.367293	0.41193
paf-1KO	0.616143	0.620076	0.594656		paf-1KO	0.4841	0.540166	0.469798
wc-2KO	0.0300396	0.0281859	0.0322768		wc-1KO	0.0664827	0.0732556	0.0664697

## Sheet: Figure4
4A	period(h)
wt	21.92	22.26	22.51
rad-6	17.72	17.93	18.27
bre-1	20.04	20.34	20.13
4B	WT			rad-6KO						WT			bre-1KO
0	1	1	1	1.05491	1.04154	1.0529			0	1	1	1	1.214	1.25494	1.24845
4	0.737945	0.767659	0.770975	0.851631	0.80048	0.843245			4	0.671192	0.616865	0.664024	0.773329	0.73147	0.765685
8	0.311719	0.386175	0.335413	0.368406	0.318487	0.360452			8	0.3284	0.28275	0.325124	0.311877	0.384079	0.375658
12	0.316398	0.296753	0.317845	0.220545	0.177734	0.215456			12	0.130264	0.173065	0.205257	0.158731	0.264882	0.248126
16	0.462824	0.381675	0.43112	0.125151	0.182483	0.180132			14	0.194358	0.270256	0.263127	0.180873	0.24351	0.233541
20	0.631571	0.582107	0.67103	0.178819	0.162296	0.177856			16	0.325683	0.41214	0.399124	0.318199	0.385357	0.376441
24	0.513389	0.474757	0.55812	0.221067	0.157419	0.211451			20	0.534681	0.583276	0.611124	0.547976	0.571062	0.528126
28	0.286302	0.317984	0.321201	0.184778	0.144788	0.178955			24	0.462919	0.524161	0.515542	0.444013	0.46377	0.419013
32	0.237403	0.224842	0.249855	0.172018	0.139029	0.161265			28	0.303964	0.371112	0.360856	0.293249	0.308311	0.295445
36	0.515851	0.442094	0.489789	0.142811	0.179576	0.181156			32	0.287351	0.337021	0.330845	0.285099	0.319896	0.289413
40	0.513135	0.464868	0.526512	0.183592	0.15048	0.178012			36	0.334881	0.419693	0.406521	0.288709	0.330287	0.325412
44	0.4097	0.36761	0.410842	0.176586	0.133703	0.171002			40	0.584228	0.627929	0.621013	0.439781	0.49639	0.486365
48	0.224557	0.251337	0.251513	0.18676	0.153602	0.180013			44	0.445776	0.508387	0.511599	0.424174	0.417072	0.424325
									48	0.421943	0.431664	0.435297	0.400146	0.378676	0.4005
4C
	WT			rad-6KO			bre-1KO
0	1	1	1	1.19684	1.00657	1.07255	1.26538	1.00048	1.05322
4	0.440413	0.367385	0.412365	0.372527	0.308686	0.443162	0.319395	0.293124	0.353021
8	0.400362	0.387389	0.413829	0.341145	0.289736	0.218462	0.31647	0.168013	0.221224
12	0.458776	0.465333	0.460232	0.300507	0.233428	0.385562	0.390321	0.313029	0.365521
14	0.700012	0.727126	0.675037	0.529243	0.436141	0.613389	0.614593	0.325788	0.462536
16	0.764657	0.754491	0.740012	0.486995	0.400022	0.329655	0.975435	0.810243	0.862251
20	0.660395	0.663754	0.633022	0.432517	0.376704	0.349413	0.415473	0.453757	0.423685
24	0.443763	0.428496	0.457362	0.304328	0.346389	0.264912	0.54042	0.254513	0.363219
28	0.53242	0.546531	0.517201	0.33356	0.390213	0.275146	0.354457	0.213632	0.254124
32	0.543432	0.549855	0.515644	0.277337	0.30051	0.391923	0.450979	0.362797	0.278441
34	0.631234	0.704368	0.667452	0.461996	0.309622	0.379522	0.405538	0.357297	0.462126
36	0.485588	0.479905	0.520102	0.464126	0.374867	0.320047	0.551892	0.345472	0.412522
40	0.539956	0.510723	0.455452	0.490599	0.368176	0.461959	1.02325	0.84754	0.622246
44	0.443833	0.452881	0.440665	0.442303	0.2747	0.300099	0.431906	0.207672	0.348658
48	0.428309	0.420238	0.442302	0.296555	0.294969	0.283851	0.343093	0.30026	0.27212
4D					4E
	period(h)					-QA	period(h)
WT	22.01	22.14	21.73			WT	21.82	22.05	22.17
k131a	20.42	20.48	20.71			rtf-1KO	20.49	20.77	20.65
k131r	20.02	20.21	20.6		rtf-1KO	Myc-RTF-1	20.53	20.93	20.79
bre-1KO	20.18	20.51	20.72			Fg-RAD-6	20.92	21.01	21.14
rtf-1KO	20.47	20.56	20.67			Myc-BRE-1	20.77	20.99	21.03
bre-1KO-k131r	20.09	20.02	20.31
bre-1KO-rtf-1KO	20.51	20.66	20.42			+QA	period(h)
						WT	22.11	21.77	21.98
						rtf-1KO	20.49	20.65	20.77
					rtf-1KO	Myc-RTF-1	21.78	22.01	21.92
						Fg-RAD-6	21.43	21.63	21.51
						Myc-BRE-1	21.82	21.68	21.78

## Sheet: Figure5
5B
	wt			bre-1KO
C-box	0.269375	0.20956	0.25987	0.0633841	0.084563	0.0745632
PLRE	0.15473	0.10365	0.20895	0.0610966	0.140237	0.100457
TSS	0.127145	0.105698	0.156987	0.105771	0.0895632	0.0987456
ORF.5	0.314873	0.337869	0.357896	0.0403506	0.0895632	0.0236548
ORF.M	0.393571	0.335215	0.315699	0.0366338	0.023157	0.0456322
ORF.3	0.396147	0.36589	0.415237	0.0505869	0.0412365	0.0563215
3.UTR	0.39807	0.336546	0.421563	0.0477601	0.0345236	0.0456321
5C
	wt			bre-1KO
DD10	0.211735	0.235699	0.245632	0.0268	0.0236987	0.036985
DD14	0.64184	0.689654	0.701237	0.0274001	0.0321	0.01456
DD18	0.338106	0.336548	0.398746	0.035641	0.026987	0.0156321
DD22	0.174563	0.189654	0.156321	0.0296	0.023697	0.0365479
5D
	orf-5			middle			orf-3
WT	0.046999	0.051214	0.0552574	0.0707117	0.0738419	0.0827498	0.0766089	0.0751864	0.076861
rtf-1KO	0.00328505	0.00346486	0.00421156	0.00314792	0.00292877	0.00246039	0.00302811	0.00430259	0.00326808
ctr-9KO	0.0056382	0.00449879	0.00412917	0.00663261	0.00503465	0.00550144	0.00620654	0.0057397	0.00533767
paf-1KO	0.00451206	0.00463236	0.0054735	0.00585024	0.00867371	0.00594505	0.00473652	0.0058977	0.00476647
bre-1KO	0.00313215	0.00186954	0.00150999	0.00254123	0.00333113	0.00152854	0.00278452	0.00299755	0.0021207

## Sheet: Figure6
6B
	-QA	period (h)					+QA	period (h)
	wt	22.01	21.98	22.19			wt	22.28	22.38	22.54
	rtf-1KO	20.5	20.26	20.77			rtf-1KO	20.93	20.43	20.49
rtf-KO	Myc-RTF-1	20.65	20.35	20.8		rtf-KO	Myc-RTF-1	22.11	22.29	21.97
	△3-23	20.25	20.95	20.87			△3-23	22.43	22.23	22.3
	E132K	20.48	20.68	20.82			E132K	20.58	20.56	20.93
	130-132A	20.89	20.69	20.74			130-132A	20.55	20.88	20.76
	△221-263	20.46	20.61	20.31			△221-263	20.81	20.95	20.73
	△526-601	20.63	20.78	20.51			△526-601	22.27	22.2	22.4
6E
	wt	0.163418	0.155637	0.169663
	bre-1KO	0.00479089	0.00629133	0.00496873
	rtf-1KO	0.00829112	0.00907312	0.013859
rtf-KO	Myc-RTF-1	0.130205	0.129035	0.142505
	△3-23	0.197526	0.199997	0.230784
	E132K	0.00262984	0.00231301	0.00291035
	130-132A	0.0024159	0.00263803	0.00278544
	△221-263	0.00314808	0.0035803	0.00390959
	△526-601	0.0743968	0.105145	0.0992811

## Sheet: Figure7
7A
	-QA	period(h)				+QA	period(h)
	wt	21.98	22.38	22.16		wt	21.93	22.15	22.33
	rtf-1KO	20.34	20.59	20.86		rtf-1KO	20.47	20.65	20.89
rtf-1KO	Myc-RTF-1	20.79	20.74	21.04	rtf-1KO	Myc-RTF-1	22.17	21.82	21.98
	Myc-24-221	21.1	21.23	21.01		Myc-24-221	21.79	21.92	21.99
	Myc-3-221	21.22	21.15	21.41		Myc-3-221	21.83	22.03	21.91
7D						7E
	WT	0.23353	0.263329	0.219921			WT	0.270869	0.27826	0.3063
	rtf-1KO	0.0503549	0.0255035	0.0231484			rtf-1KO	0.00287001	0.00328911	0.0035687
rtf-1KO	Myc-RTF1	0.232437	0.170547	0.196923		rtf-1KO	Myc-RTF1	0.253488	0.234052	0.238947
	HMD	0.0833399	0.081845	0.0768377			HMD	0.0389841	0.0355569	0.0364997
	HMD+R1	0.0821573	0.0978559	0.0918499			HMD+R1	0.0477592	0.0539338	0.0550339

## Sheet: S1
A
	period(h)
wt	23.8	23.71	23.95
paf-1KO	23.72	23.88	23.81
ctr-9KO	23.74	23.53	23.83
rtf-1KO	24.05	23.89	23.98
B
		period(h)						period(h)						period(h)
-QA	wt	22.17	22.37	22.29		-QA	wt	22.02	22.16	22.28		-QA	wt	21.95	21.87	22.09
	paf-1KO	18.35	18.88	19.39			rtf-1KO	20.76	20.13	20.32			ctr-9KO	18.59	18.79	19.01
	Myc-PAF-1	21.61	21.38	21.88			Myc-RTF-1	20.39	20.77	20.65			Myc-CTR-9	21.63	22.11	21.84
+QA	wt	22.06	22.01	22.13		+QA	wt	22.32	22.11	22.27		+QA	wt	21.99	22.46	22.13
	paf-1KO	19.69	18.98	19.13			rtf-1KO	20.82	20.71	20.91			ctr-9KO	19.3	19.74	19.47
	Myc-PAF-1	21.89	22.09	22.03			Myc-RTF-1	22.06	22.09	22.12			Myc-CTR-9	22.57	22.8	22.51

## Sheet: S2
B
	WT			paf-1KO
frq	0.143439	0.130963	0.152019	0.030538	0.0363559	0.0288609
ncu05093	0.0387602	0.0415063	0.0551376	0.0317523	0.0300743	0.0147701
C
	WT			ctr-9KO
frq	0.169466	0.148504	0.162871	0.0684531	0.0672304	0.0731771
ncu05093	0.0886106	0.0829626	0.0686455	0.0750018	0.0761025	0.0834037
D
	WT			rtf-1KO
frq	0.141844	0.137402	0.152263	0.0734144	0.0702488	0.0760901
ncu05093	0.0850089	0.0828648	0.0898226	0.0842324	0.0800894	0.0823917

## Sheet: s4
A	period(h)
wt	23.7	23.55	23.97
rad-6KO	23.54	23.41	23.32
bre-1KO	23.73	23.97	24.06
B
		period(h)
-QA	wt	21.83	21.85	22.14
	rad-6KO	18.87	19.14	19.29
	Flag-RAD-6	19.29	19.78	19.63
	bre-1KO	19.94	20.22	20.31
	Myc-BRE-1	21.05	20.83	20.69
+QA	wt	22.21	22.13	21.97
	rad-6KO	19.81	18.74	19.04
	Flag-RAD-6	22.36	21.86	22.24
	bre-1KO	20.84	20.45	20.14
	Myc-BRE-1	22.07	21.93	21.96

[truncated: 3 more sheets: S5, Sheet8, Sheet9]
